# Supplementary material for: Non-Classical HLA Determinants of the Clinical Response after Autologous Stem Cell Transplantation for Systemic Sclerosis
Source: Int J Mol Sci. 2022 Jun 29;23(13):7223. doi: 10.3390/ijms23137223 (PMC9266677; doi:10.3390/ijms23137223)
Supplement: Supplementary file 1 [file ijms-23-07223-s001.zip]

Archive with 1 entries (1 files):
- ijms-1740928-supplementary final version.pdf
